# Supplementary material for: Detection of bacterial-reactive natural IgM antibodies in desert bighorn sheep populations
Source: PLoS One. 2017 Jun 29;12(6):e0180415. doi: 10.1371/journal.pone.0180415 (PMC5491220; doi:10.1371/journal.pone.0180415)
Supplement: S1 Table — (XLSX) [file pone.0180415.s001.xlsx]

## Sheet: Sheet1
					V.coralliilyticus ELISA
	Animal ID	Range	Male?	BKA	Plate 1	Plate 2	Plate 3	AVERAGE
	SP14012	Pensinsular	male	7.6052	0.282	0.311	0.309	0.300667
	SP14011-22	Pensinsular		7.89701	0.273	0.311	0.287	0.290333
	SP14010	Pensinsular		10.4819	0.249	0.249	0.234	0.244
	SP14009	Pensinsular		7.50867	0.24	0.255	0.242	0.245667
	SP14008	Pensinsular		9.52756	0.394	0.476	0.463	0.444333
	SP14007	Pensinsular		n.g.	0.481	0.451	0.438	0.456667
	SP14006	Pensinsular		n.g.	0.514	0.61	0.539	0.554333
	SP14005	Pensinsular		7.12472	0.418	0.434	0.475	0.442333
	SP14004	Pensinsular		7.98789	0.346	0.358	0.329	0.344333
	SP14003	Pensinsular		n.g.	0.242	0.245	0.258	0.248333
	SP14002	Pensinsular		n.g.	0.6	0.554	0.492	0.548667
	SP14001	Pensinsular		7.69342	0.389	0.442	0.41	0.413667
	SP14024-34	Pensinsular		8.48132	0.265	0.265	0.259	0.263
	SP14023-33	Pensinsular		11.125	0.66	0.612	0.579	0.617
	SP14022-32	Pensinsular		9.11927	0.448	0.434	0.443	0.441667
	SP14021-31	Pensinsular		7.22183	0.401	0.388	0.411	0.4
	SP14020-30	Pensinsular		7.69454	0.355	0.324	0.359	0.346
	SP14019-29	Pensinsular		11.1885	0.251	0.246	0.266	0.254333
	SP14017-27	Pensinsular		12.77	0.449	0.424	0.426	0.433
	SP14018-28	Pensinsular		7.91011	0.281	0.298	0.361	0.313333
	SP14016-26	Pensinsular		8.26953	0.58	0.567	0.591	0.579333
	SP14015-25	Pensinsular		n.g.	0.576	0.532	0.533	0.547
	SP14014-23	Pensinsular		7.14909	0.318	0.31	0.324	0.317333
	SP14013-24	Pensinsular		8.27233	0.584	0.597	0.543	0.574667
	SP14036-46	Pensinsular		8.52502	0.596	0.637	0.582	0.605
	SP14035-45	Pensinsular		7.50698	0.345	0.33	0.366	0.347
	SP14034-44	Pensinsular		9.79857	0.678	0.803	0.64	0.707
	SP14033-43	Pensinsular		7.10775	0.431	0.475	0.454	0.453333
	SP14032-42	Pensinsular		7.48076	0.333	0.348	0.331	0.337333
	SP14031-41	Pensinsular	male	7.20663	0.323	0.394	0.4	0.372333
	SP14030-40	Pensinsular		7.74215	0.364	0.373	0.342	0.359667
	SP14029-39	Pensinsular		7.21601	0.399	0.344	0.354	0.365667
	SP14028-38	Pensinsular		n.g.	0.294	0.284	0.295	0.291
	SP14027-37	Pensinsular		n.g.	0.402	0.395	0.361	0.386
	SP14026-36	Pensinsular	male	10.7837	0.351	0.331	0.362	0.348
	SP14025-35	Pensinsular		n.g.	0.478	0.47	0.426	0.458
	SP14053-63	Pensinsular		11.3242	0.333	0.359	0.331	0.341
	SP14052-62	Pensinsular		11.6967	0.697	0.733	0.698	0.709333
	SP14051-61	Pensinsular	male	n.g.	0.307	0.318	0.262	0.295667
	SP14050-60	Pensinsular		6.76029	0.305	0.344	0.322	0.323667
	SP14049-59	Pensinsular		11.4419	0.436	0.403	0.402	0.413667
	SP14048-58	Pensinsular		n.g.	0.559	0.574	0.655	0.596
	SP14047-57	Pensinsular		6.31946	0.342	0.36	0.351	0.351
	SP14046-55	Pensinsular		11.3831	0.665	0.682	0.668	0.671667
	SP14047-56	Pensinsular		n.g.	0.312	0.331	0.306	0.316333
	SP14044-54	Pensinsular		7.3368	0.335	0.352	0.347	0.344667
	SP14043-53	Pensinsular		n.g.	0.249	0.238	0.275	0.254
	SP14042-52	Pensinsular		n.g.	0.147	0.167	0.159	0.157667
	SP14041-51	Pensinsular		7.07308	0.39	0.39	0.359	0.379667
	SP14040-50	Pensinsular		7.70794	0.409	0.426	0.396	0.410333
	SP14039-48	Pensinsular		7.49731	1.593	1.377	1.467	1.479	Note: nAb levels excluded as an outlier for this individual ROUT (Q=1%)
	SP14038-49	Pensinsular		16.1983	0.496	0.511	0.522	0.509667
	SP14037-47	Pensinsular		10.3319	0.452	0.489	0.457	0.466
	SD14068	Mojave		7.66016	0.206	0.235	0.221	0.220667
	SD14043-68	Mojave		12.1202	0.294	0.349	0.321	0.321333
	SD14060	Mojave		9.34359	0.402	0.439	0.428	0.423
	SD14062	Mojave		9.03905	0.368	0.365	0.412	0.381667
	SD14063	Mojave		15.7204	0.335	0.318	0.336	0.329667
	SD14061	Mojave		7.26944	0.278	0.254	0.274	0.268667
	SD14066	Mojave		7.15979	0.309	0.35	0.344	0.334333
	SD14067	Mojave		14.0127	0.246	0.291	0.247	0.261333
	SD14069	Mojave		7.70644	0.346	0.358	0.376	0.36
	SD14065	Mojave		7.86454	0.308	0.339	0.332	0.326333
	SD14044-67	Mojave		7.41366	0.371	0.366	0.375	0.370667
	SD14034-68	Mojave		7.52198	0.261	0.281	0.281	0.274333
	SD140175-69	Mojave		7.58639	0.328	0.305	0.347	0.326667
	SD14054-70	Mojave	male	7.59638	0.306	0.276	0.358	0.313333
	SD14032-71	Mojave		7.25114	0.561	0.518	0.672	0.583667
	SD14048	Mojave	male	7.94009	0.235	0.237	0.274	0.248667
	SD14049-73	Mojave	male	7.21046	0.226	0.213	0.24	0.226333
	SD14052-74	Mojave	male	7.30435	0.176	0.217	0.209	0.200667
	SD14037-75	Mojave		7.30616	0.315	0.321	0.348	0.328
	SD14035-96	Mojave		7.7386	0.368	0.382	0.387	0.379
	SD14047-77	Mojave	male	7.39917	0.187	0.186	0.197	0.19
	SD14050-78	Mojave	male	7.94307	0.213	0.236	0.246	0.231667
	SD14030-79	Mojave		7.83117	0.214	0.237	0.228	0.226333
	SD14051-80	Mojave	male	7.63326	0.275	0.276	0.298	0.283
	SD14046-81	Mojave	male	7.56335	0.201	0.244	0.284	0.243
	SD14036-82	Mojave		7.52621	0.246	0.374	0.306	0.308667
	SD14039-98	Mojave		7.62877	0.464	0.515	0.575	0.518
	SD14053-84	Mojave	male	8.11382	0.13	0.137	0.165	0.144
	SD14027-85	Mojave		7.25848	0.216	0.234	0.283	0.244333
	SD14028-86	Mojave		7.24938	0.113	0.119	0.126	0.119333
	SD14029-83	Mojave		7.03553	0.154	0.171	0.174	0.166333
	SD14031-98	Mojave		7.02753	0.377	0.45	0.469	0.432
	SD14041-89	Mojave		7.2051	0.301	0.361	0.326	0.329333
	SD14042-90	Mojave		7.4121	0.249	0.277	0.313	0.279667
	SD14026-91	Mojave		7.56832	0.183	0.206	0.207	0.198667
	SD14033-92	Mojave		7.15152	0.196	0.212	0.216	0.208
	SD14040-93	Mojave		7.36591	0.246	0.256	0.251	0.251
	SD14043-94	Mojave		no data	0.327	0.383	0.362	0.357333
	SD14024-95	Mojave		6.94737	0.323	0.332	0.328	0.327667
	SD14038-97	Mojave		7.4385	0.354	0.397	0.44	0.397
	SD14064	Mojave		n.g.
				n.g = no growth detected
